# Supplementary material for: Prediction models for cardiovascular disease risk among people living with HIV: A systematic review and meta-analysis
Source: Front Cardiovasc Med. 2023 Mar 23;10:1138234. doi: 10.3389/fcvm.2023.1138234 (PMC10077152; doi:10.3389/fcvm.2023.1138234)
Supplement: Supplementary file 2 [file Datasheet1.csv]

Model	Study	Region	Race	SampleSize	Age	Follow_up	cstatistic	lci	uci	logit_c	logit_lci	logit_uci	n	Events	_ES	_seES	_LCI	_UCI
D:A:D (2010)	Delabays, 2021	Central Europe		1000-10000	40<age¡Ü45	¡Ý10 years	0.763	0.743	0.783	1.169	1.062	1.283	6373	533	1.169	0.05637858	1.062	1.283
D:A:D (2010)	Friis-M?ller, 2010		Mainly White	¡Ý10000	¡Ü40	¡Ü5 years	0.769	0.748	0.79	1.203	1.088	1.325	22625	663	1.203	0.06046029	1.088	1.325
D:A:D (2010)	Garc¨ªa-Pe?a, 2021	South America		¡Ü1000	¡Ü40		0.92	0.87	0.97	2.442	1.901	3.476	808	8	2.442	0.40179311	1.901	3.476
D:A:D (2010)	Thompson, 2016	North America	Mainly White	1000-10000	40<age¡Ü45	5-10 years	0.69	0.64	0.74	0.8	0.575	1.046	2283	141	0.8	0.12015527	0.575	1.046
D:A:D (2010)-10 years	Thompson, 2016	North America	Mainly White	1000-10000	40<age¡Ü45	5-10 years	0.72	0.68	0.76	0.944	0.754	1.153	2283	220	0.944	0.10178758	0.754	1.153
D:A:D (2010)-10 years	van Zoest, 2019	Western Europe	Mainly White	¡Ý10000	40<age¡Ü45	5-10 years	0.77	0.76	0.79	1.208	1.153	1.325	16043	478	1.208	0.04387837	1.153	1.325
D:A:D (2016) the full model	Friis-M?ller, 2016		Mainly White	¡Ý10000	¡Ü40	5-10 years	0.791	0.777	0.804	1.331	1.248	1.411	32663	1010	1.331	0.04158239	1.248	1.411
D:A:D (2016) the full model	Thompson, 2016	North America	Mainly White	1000-10000	40<age¡Ü45	5-10 years	0.71	0.66	0.76	0.895	0.663	1.153	2283	141	0.895	0.1250023	0.663	1.153
D:A:D (2016) the full model	van Zoest, 2019	Western Europe	Mainly White	¡Ý10000	40<age¡Ü45	5-10 years	0.79	0.77	0.81	1.325	1.208	1.45	16043	478	1.325	0.06173585	1.208	1.45
D:A:D (2016) the reduced model	Anikpo, 2021	North America	Mainly Black	1000-10000	¡Ý45	¡Ü5 years	0.7	0.64	0.75	0.847	0.575	1.099	1029	78	0.847	0.13367592	0.575	1.099
D:A:D (2016) the reduced model	Friis-M?ller, 2016		Mainly White	¡Ý10000	¡Ü40	5-10 years	0.783	0.768	0.797	1.283	1.197	1.368	32663	1010	1.283	0.04362325	1.197	1.368
D:A:D (2016) the reduced model	Thompson, 2016	North America	Mainly White	1000-10000	40<age¡Ü45	5-10 years	0.72	0.67	0.77	0.944	0.708	1.208	2283	141	0.944	0.12755335	0.708	1.208
FRS CHD (1998)	Friis-M?ller, 2010		Mainly White	¡Ý10000	¡Ü40	¡Ü5 years	0.775	0.752	0.798	1.237	1.109	1.374	22625	554	1.237	0.06760328	1.109	1.374
FRS CHD (1998)	Schulz, 2021	Central Europe		¡Ü1000	¡Ý45	¡Ü5 years	0.65	0.57	0.72	0.619	0.282	0.944	470	57	0.619	0.16888065	0.282	0.944
FRS CHD (1998)	Triant, 2018	North America	Mainly White	1000-10000	¡Ý45	¡Ü5 years	0.68	0.61	0.75	0.754	0.447	1.099	1272	48	0.754	0.16632958	0.447	1.099
FRS CVD (2008)	De Socio, 2017	Southern Europe		¡Ü1000	40<age¡Ü45	¡Ý10 years	0.83	0.76	0.9	1.586	1.153	2.197	369	34	1.586	0.26633143	1.153	2.197
FRS CVD (2008)	Friis-M?ller, 2010		Mainly White	¡Ý10000	¡Ü40	¡Ü5 years	0.769	0.748	0.79	1.203	1.088	1.325	22625	663	1.203	0.06046029	1.088	1.325
FRS CVD (2008)	Friis-M?ller, 2016		Mainly White	¡Ý10000	¡Ü40	5-10 years	0.766	0.751	0.781	1.186	1.104	1.272	32663	1010	1.186	0.04285793	1.104	1.272
FRS CVD (2008)	Garc¨ªa-Pe?a, 2021	South America		¡Ü1000	¡Ü40		0.92	0.85	0.99	2.442	1.735	4.595	808	not sure	2.442	0.72960519	1.735	4.595
FRS CVD (2008)	Thompson, 2016	North America	Mainly White	1000-10000	40<age¡Ü45	5-10 years	0.66	0.62	0.7	0.663	0.49	0.847	2283	199	0.663	0.0910731	0.49	0.847
FRS CVD (2008)	Triant, 2018	North America	Mainly White	1000-10000	¡Ý45	¡Ü5 years	0.65	0.59	0.71	0.619	0.364	0.895	1272	78	0.619	0.13546167	0.364	0.895
FRS CVD (2008)	van Zoest, 2019	Western Europe	Mainly White	¡Ý10000	40<age¡Ü45	5-10 years	0.75	0.73	0.77	1.099	0.995	1.208	15866	1393	1.099	0.05433772	0.995	1.208
PCE	Feinstein, 2017	North America	Mainly White	¡Ý10000	40<age¡Ü45	¡Ü5 years	0.75	0.71	0.78	1.099	0.895	1.266	11288	247	1.099	0.09464461	0.895	1.266
PCE	Garc¨ªa-Pe?a, 2021	South America		¡Ü1000	¡Ü40		0.89	0.8	0.99	2.091	1.386	4.595	808	not sure	2.091	0.81863743	1.386	4.595
PCE	Thompson, 2016	North America	Mainly White	1000-10000	40<age¡Ü45	5-10 years	0.71	0.66	0.76	0.895	0.663	1.153	2283	151	0.895	0.1250023	0.663	1.153
PCE	Schulz, 2021	Central Europe		¡Ü1000	¡Ý45	¡Ü5 years	0.62	0.52	0.71	0.49	0.08	0.895	464	46	0.49	0.20791198	0.08	0.895
PCE	Triant, 2018	North America	Mainly White	1000-10000	¡Ý45	¡Ü5 years	0.67	0.61	0.73	0.708	0.447	0.995	1272	not sure	0.708	0.13979849	0.447	0.995
PCE	van Zoest, 2019	Western Europe	Mainly White	¡Ý10000	40<age¡Ü45	5-10 years	0.76	0.74	0.78	1.153	1.046	1.266	16070	955	1.153	0.05612349	1.046	1.266
SCORE	De Socio, 2017	Southern Europe		¡Ü1000	40<age¡Ü45	¡Ý10 years	0.77	0.67	0.88	1.208	0.708	1.992	369	9	1.208	0.32755703	0.708	1.992
SCORE	Garc¨ªa-Pe?a, 2021	South America		¡Ü1000	¡Ü40		0.92	0.83	0.999	2.442	1.586	6.907	808	not sure	2.442	1.3574229	1.586	6.907
SCORE	Schulz, 2021	Central Europe		¡Ü1000	¡Ý45	¡Ü5 years	0.62	0.53	0.71	0.49	0.12	0.895	567	44	0.49	0.19770771	0.12	0.895
SCORE	Thompson, 2016	North America	Mainly White	1000-10000	40<age¡Ü45	5-10 years	0.59	0.45	0.73	0.364	-0.201	0.995	2283	18	0.364	0.30510765	-0.201	0.995
